# Supplementary material for: Monoclonal Antibody Functionalized, and L-lysine α-Oxidase Loaded PEGylated-Chitosan Nanoparticle for HER2/Neu Targeted Breast Cancer Therapy
Source: Pharmaceutics. 2022 Apr 24;14(5):927. doi: 10.3390/pharmaceutics14050927 (PMC9146122; doi:10.3390/pharmaceutics14050927)
Supplement: Supplementary file 1 [file pharmaceutics-14-00927-s001.zip]

Archive with 1 entries (1 files):
- pharmaceutics-1667578-supplementary.pdf
